# Supplementary material for: Melatonin as a Topical/Systemic Formulation for the Management of Periodontitis: A Systematic Review
Source: Materials (Basel). 2021 May 6;14(9):2417. doi: 10.3390/ma14092417 (PMC8124881; doi:10.3390/ma14092417)
Supplement: Supplementary file 1 [file materials-14-02417-s001.zip]

Archive with 1 entries (1 files):
- materials-1165162-supplementary.pdf
